# Supplementary material for: Mitogenomic Comparison of the Mole Crickets Gryllotalpidae with the Phylogenetic Implications (Orthoptera: Ensifera)
Source: Insects. 2022 Oct 11;13(10):919. doi: 10.3390/insects13100919 (PMC9604337; doi:10.3390/insects13100919)
Supplement: Supplementary file 1 [file insects-13-00919-s001.zip]

Archive with 2 entries (2 files):
- insects-1927130-Supplementary Figures.pdf
- insects-1927130-Supplementary Tables.xlsx
