# Supplementary material for: Mitogenomic Comparison of the Mole Crickets Gryllotalpidae with the Phylogenetic Implications (Orthoptera: Ensifera)
Source: Insects. 2022 Oct 11;13(10):919. doi: 10.3390/insects13100919 (PMC9604337; doi:10.3390/insects13100919)
Supplement: Supplementary file 1 [file insects-13-00919-s001.zip › insects-1927130-Supplementary Tables.xlsx]

## Sheet: Supplementary Table S1
Table S1. The best partitioning schemes and models for the Bayesian inference (BI) method in different datasets selected by PartitionFinder
Dataset	Partitioning scheme	Model	Dataset	Partitioning scheme	Model
P123R	P1: nad3_codon1, atp6_codon1, cox2_codon2, cox3_codon2, atp6_codon2, cytb_codon2, atp8_codon2, cox1_codon1, cox1_codon2, cox3_codon1, cox2_codon1, cytb_codon1, nad1_codon1, nad4L_codon1, nad1_codon2, nad1_codon3, nad4L_codon3, nad2_codon1, nad2_codon2, nad3_codon2, nad5_codon2, nad4L_codon2, nad4_codon1, nad5_codon1, nad4_codon2, nad4_codon3, nad5_codon3, nad6_codon1, nad6_codon2, rrnL, rrnS	GTR+I+G	P12R	P1: nad3_codon1, atp6_codon1, cox2_codon2, cox3_codon2, atp6_codon2, cytb_codon2, atp8_codon2, cox1_codon1, cox1_codon2, cox3_codon1, cox2_codon1, cytb_codon1, nad1_codon1, nad4L_codon1, nad1_codon2, nad2_codon1, nad2_codon2, nad3_codon2, nad5_codon2, nad4L_codon2, nad4_codon1, nad5_codon1 , nad4_codon2, nad6_codon1, nad6_codon2, rrnL, rrnS	GTR+I+G
	P2: atp6_codon3, cox1_codon3, cox2_codon3, nad6_codon3, atp8_codon3	HKY+G		P2: atp8_codon1	HKY+I+G
	P3: atp8_codon1, nad3_codon3, cytbt_codon3	HKY+I+G
	P4: cox3_codon3, nad2_codon3	GTR+G

## Sheet: Supplementary Table S2
Table S2. The best partitioning schemes and models for the Maximum likelihood (ML) method in different datasets selected by ModelFinder
Dataset	Partitioning scheme	Model	Dataset	Partitioning scheme	Model
P123R	P1: nad1, nad4, rrnL, cytb, nad5, cox3, atp6, cox1, cox2	GTR+F+I+G4	P123	P1: nad1, cox3, nad4, cytb, atp6, cox2, nad5, cox1	GTR+F+I+G4
	P2: rrnS, nad6	TIM3+F+I+G4		P2: nad3, atp8	TIM2+F+I+G4
	P3: atp8, nad3	TIM2+F+I+G4		P3: nad2	TVM+F+I+G4
	P4: nad2	TVM+F+I+G4		P4: nad4L	TIM+F+I+G4
	P5: nad4L	TIM+F+I+G4		P5: nad6	TIM3+F+I+G4
P12R	P1: nad1, nad4, atp6, cox3, rrnL	GTR+F+I+G4	P12	P1: atp6, cox1, nad1, nad4, cox3	GTR+F+I+G4
	P2: nad6, rrnS	TIM3+F+I+G4		P2: nad6	TIM3+F+I+G4
	P3: cytb, cox1, cox2, atp8, nad3	TIM2+F+I+G4		P3: cytb, cox2, atp8, nad3	TIM2+F+I+G4
	P4: nad2	TVM+F+I+G4		P4: nad4L, nad5	TIM+F+I+G4
	P5: nad5, nad4L	TIM+F+I+G4		P5: nad2	TVM+F+I+G4

## Sheet: Supplementary Table S3
Table S3. The count and relative synonymous codon usage (RSCU) of six species in Gryllotalpidae.
Codon	Count	RSCU	Codon	Count	RSCU	Codon	Count	RSCU	Codon	Count	RSCU
UUU(F)	225/264/255/268/267/261	1.38/1.58/1.57/1.61/1.59/1.56	UCU(S)	86/110/111/109/113/113	2.02/2.48/2.5/2.53/2.65/2.64	UAU(Y)	111/133/129/137/127/127	1.47/1.71/1.6/1.75/1.64/1.63	UGU(C)	30/34/36/35/33/29	1.62/1.84/1.85/1.84/1.74/1.57
UUC(F)	100/71/69/65/69/73	0.62/0.42/0.43/0.39/0.41/0.44	UCC(S)	73/41/47/38/41/38	1.71/0.92/1.06/0.88/0.96/0.89	UAC(Y)	40/23/32/20/28/29	0.53/0.29/0.4/0.25/0.36/0.37	UGC(C)	7/3/3/3/5/8	0.38/0.16/0.15/0.16/0.26/0.43
UUA(L)	199/329/315/348/307/307	2.01/3.37/3.23/3.59/3.17/3.13	UCA(S)	55/75/73/78/70/69	1.29/1.69/1.65/1.81/1.64/1.61	UAA(*)	5/7/3/4/7/5	1.67/2/2/1.6/1.75/2	UGA(W)	84/91/93/96/89/93	1.6/1.65/1.74/1.76/1.65/1.68
UUG(L)	126/54/76/59/73/72	1.27/0.55/0.78/0.61/0.75/0.73	UCG(S)	8/3/3/3/3/4	0.19/0.07/0.07/0.07/0.07/0.09	UAG(*)	1/0/0/1/1/0	0.33/0/0/0.4/0.25/0	UGG(W)	21/19/14/13/19/18	0.4/0.35/0.26/0.24/0.35/0.32
CUU(L)	105/86/72/80/73/80	1.06/0.88/0.74/0.83/0.75/0.82	CCU(P)	59/76/81/83/83/77	1.49/2.05/2.12/2.26/2.11/2	CAU(H)	53/62/62/59/60/60	1.22/1.57/1.53/1.46/1.46/1.45	CGU(R)	21/14/15/16/15/13	1.47/0.98/1.05/1.12/1.03/0.91
CUC(L)	66/23/27/23/19/17	0.67/0.24/0.28/0.24/0.2/0.17	CCC(P)	54/27/24/22/25/26	1.37/0.73/0.63/0.6/0.64/0.68	CAC(H)	34/17/19/22/22/23	0.78/0.43/0.47/0.54/0.54/0.55	CGC(R)	2/4/2/2/2/4	0.14/0.28/0.14/0.14/0.14/0.28
CUA(L)	88/83/83/65/98/99	0.89/0.85/0.85/0.67/1.01/1.01	CCA(P)	41/42/44/40/46/47	1.04/1.14/1.15/1.09/1.17/1.22	CAA(Q)	53/54/59/60/56/58	1.51/1.57/1.74/1.74/1.58/1.63	CGA(R)	26/30/31/31/30/31	1.82/2.11/2.18/2.18/2.07/2.18
CUG(L)	11/10/12/6/11/13	0.11/0.1/0.12/0.06/0.11/0.13	CCG(P)	4/3/4/2/3/4	0.1/0.08/0.1/0.05/0.08/0.1	CAG(Q)	17/15/9/9/15/13	0.49/0.43/0.26/0.26/0.42/0.37	CGG(R)	8/9/9/8/11/9	0.56/0.63/0.63/0.56/0.76/0.63
AUU(I)	215/266/234/274/255/252	1.31/1.59/1.47/1.68/1.6/1.58	ACU(T)	56/72/76/75/83/84	1.1/1.54/1.67/1.6/1.81/1.78	AAU(N)	98/127/122/133/119/119	1.32/1.63/1.55/1.67/1.52/1.53	AGU(S)	34/33/27/28/30/33	0.8/0.74/0.61/0.65/0.7/0.77
AUC(I)	112/68/84/53/64/67	0.69/0.41/0.53/0.32/0.4/0.42	ACC(T)	72/48/43/41/38/40	1.41/1.03/0.95/0.88/0.83/0.85	AAC(N)	50/29/35/26/38/37	0.68/0.37/0.45/0.33/0.48/0.47	AGC(S)	6/12/7/7/10/7	0.14/0.27/0.16/0.16/0.23/0.16
AUA(M)	151/204/215/217/208/207	1.35/1.6/1.61/1.7/1.61/1.6	ACA(T)	66/62/59/68/61/63	1.29/1.33/1.3/1.45/1.33/1.33	AAA(K)	50/53/59/61/57/52	1.33/1.31/1.42/1.45/1.33/1.28	AGA(S)	63/76/81/78/70/75	1.48/1.71/1.83/1.81/1.64/1.75
AUG(M)	72/51/52/38/51/51	0.65/0.4/0.39/0.3/0.39/0.4	ACG(T)	10/5/4/3/1/2	0.2/0.11/0.09/0.06/0.02/0.04	AAG(K)	25/28/24/23/29/29	0.67/0.69/0.58/0.55/0.67/0.72	AGG(S)	16/5/6/3/4/3	0.38/0.11/0.14/0.07/0.09/0.07
GUU(V)	92/83/93/77/91/92	1.65/1.7/1.8/1.57/1.83/1.8	GCU(A)	69/80/73/82/74/76	1.48/1.79/1.67/1.85/1.67/1.72	GAU(D)	51/53/55/58/59/58	1.46/1.54/1.55/1.66/1.66/1.66	GGU(G)	52/89/81/83/86/84	0.86/1.49/1.38/1.39/1.42/1.41
GUC(V)	15/12/14/13/12/13	0.27/0.25/0.27/0.27/0.24/0.25	GCC(A)	61/26/27/23/31/30	1.31/0.58/0.62/0.52/0.7/0.68	GAC(D)	19/16/16/12/12/12	0.54/0.46/0.45/0.34/0.34/0.34	GGC(G)	28/15/18/9/10/10	0.46/0.25/0.31/0.15/0.17/0.17
GUA(V)	85/84/81/91/83/83	1.52/1.72/1.57/1.86/1.67/1.62	GCA(A)	43/69/68/68/66/68	0.92/1.54/1.55/1.54/1.49/1.54	GAA(E)	59/62/55/65/55/53	1.46/1.59/1.38/1.65/1.45/1.38	GGA(G)	101/106/94/119/104/106	1.68/1.77/1.6/1.99/1.72/1.77
GUG(V)	31/16/19/15/13/17	0.56/0.33/0.37/0.31/0.26/0.33	GCG(A)	13/4/7/4/6/3	0.28/0.09/0.16/0.09/0.14/0.07	GAG(E)	22/16/25/14/21/24	0.54/0.41/0.62/0.35/0.55/0.62	GGG(G)	60/29/42/28/42/39	1/0.49/0.71/0.47/0.69/0.65
Total codons
3704/3704/3705/3689/3696/3704
Codon end in A or T(%)
68.20/81.24/79.22/83.65/80.49/80.29
Data are given as: Gryllotalpa henana/ G. orientalis CHN/ G. orientalis KR/ G. pluvialis/ Gryllotalpa sp./ G. unispina. CHN, China; KR, Korea.

## Sheet: Supplementary Table S4
Table S4. The numbers of mismatched base pairs in the secondary structure of the tRNAs in the six species of Gryllotalpidae.
tRNAs	acceptor stem	TΨC stem	anticodon stem	DHU stem	total
trnI	-/2GU/2GU/2GU/2GU/3GU	-/-/-/-/-/-	-/-/-/-/-/-	-/-/-/-/-/-	-/2GU/2GU/2GU/2GU/3GU
trnQ	1GU/-/-/-/-/-	1GU/-/1GU/-/1GU/-	1GU/2GU/1GU/1GU/1GU/-	1GU/1GU/1GU/1GU/1GU/1GU	4GU/3GU/3GU/2GU/3GU/1GU
trnM	-/-/-/-/-/-	-/-/1GU/-/-/-	1GU/-/-/-/-/-	-/-/-/-/-/-	1GU/-/1GU/-/-/-
trnW	-/1GU/1GU/1GU/1GU/1GU	-/-/-/-/-/-	1AC/1GU/1GU/1GU/1GU/1GU	-/-/-/-/-/-	1AC/2GU/2GU/2GU/2GU/2GU
trnC	2GU/1GU/1GU/-/1GU/1GU	-/-/-/-/-/-	-/-/-/-/-/-	1GU/1UU/1UU/1UU/1UU/1UU	3GU/1GU+1UU/1GU+1UU/1UU/1GU+1UU/1GU+1UU
trnY	1GU/-/-/-/-/-	1GU/-/-/-/-/-	-/-/1GU/1GU/-/-	1GU/1GU/1GU/1GU/1GU/1GU	3GU/1GU/2GU/2GU/1GU/1GU
trnL2	-/-/-/-/-/-	-/-/-/-/-/-	-/-/-/1GU/-/-	-/-/-/-/-/-	-/-/-/1GU/-/-
trnK	-/1GU/1GU/-/1GU/1GU	-/-/-/-/-/-	-/-/-/-/-/-	-/-/-/-/-/-	-/1GU/1GU/-/1GU/1GU
trnD	1UU/-/1GU/-/-/-	-/-/-/-/-/-	-/-/-/-/-/-	-/-/-/-/-/-	1UU/-/1GU/-/-/-
trnG	-/-/-/-/-/-	-/-/-/-/-/-	-/-/-/-/-/-	1GU/1GU/1GU/1GU/1GU+1UU/1GU	1GU/1GU/1GU/1GU/1GU+1UU/1GU
trnA	1GU/1GU/1GU/1GU/1GU/1GU	-/-/-/-/-/-	1UU/-/-/-/-/-	-/-/-/-/-/-	1GU+1UU/1GU/1GU/1GU/1GU/1GU
trnR	-/-/1GU/-/-/-	-/-/-/-/-/-	-/-/-/-/-/-	-/-/-/-/-/-	-/-/1GU/-/-/-
trnN	1GU/-/-/-/-/-	1AC/-/-/-/-/-	-/-/-/-/-/-	-/-/-/-/-/-	1GU+1AC/-/-/-/-/-
trnS1	1AC/-/-/-/-/-	1GU/-/-/-/-/-	-/1AA/1AA/1AA/1AA/1AA	-/-/-/-/-/-	1GU+1AC/1AA/1AA/1AA/1AA/1AA
trnE	-/-/-/-/-/-	-/-/-/-/-/-	-/-/-/-/-/-	-/-/-/-/-/-	-/-/-/-/-/-
trnF	1GU/2GU/2GU/-/2GU/2GU	-/-/-/1GU/-/-	-/-/-/-/-/-	-/1GU/1GU/1GU/1GU/1GU	1GU/3GU/3GU/2GU/3GU/3GU
trnH	1GU/1GU/1GU/-/1GU/1GU	1GU/1GU/1GU/-/1GU/1GU	2GU/1GU/1GU/1GU/1GU/1GU	2GU/2GU/2GU/2GU/2GU/2GU	6GU/5GU/5GU/3GU/5GU/5GU
trnT	-/-/-/-/-/-	-/-/-/-/1GU/1GU	-/-/-/-/-/-	-/-/-/-/-/-	-/-/-/-/1GU/1GU
trnP	-/-/-/-/-/-	1GU/1GU/2GU/2GU/1GU/1GU	1GU/-/1GU/-/-/-	1GU/1GU/1GU/1GU/1GU/1GU	3GU/2GU/4GU/3GU/2GU/2GU
trnS2	-/-/-/1GU/-/-	-/-/-/-/-/-	-/-/-/-/-/-	-/-/-/-/-/-	-/-/-/1GU/-/-
trnL1	1GU/1UU/1UU/1UU/1UU/1UU	-/-/-/-/-/-	-/1GU/1GU/1GU/-/1GU	1GU/1GU/1GU/1GU/1GU/1GU	2GU/2GU+1UU/2GU+1UU/2GU+1UU/1GU+1UU/2GU+1UU
trnV	3GU/1GU/1GU/1GU/1GU/1GU	-/-/-/1GU/1GU/1GU	-/2GU/2GU/2GU/2GU/2GU	1GU/-/-/-/-/-	4GU/3GU/3GU/4GU/4GU/4GU
total	31GU+3AC+2UU/27GU+1AA+2UU/33GU+1AA+2UU/26GU+1AA+2UU/28GU+1AA+3UU/28GU+1AA+2UU
Data are given as Gryllotalpa henana/ G. orientalis CHN/ G. orientalis KR/ G. pluvialis/ Gryllotalpa sp./ G. unispina. Gryllotalpa sp. lacking trnM. CHN, China; KR, Korea.

## Sheet: Supplementary Table S5
Table S5. Tandem repeat regions in the control region of six species in Gryllotalpidae.
Species	Number of Repeats	Indices	Period Size	Copy Number	Consensus Size	Percent Matches	Percent Indels	Score	A	C	G	T	Etorpy(0-2)
G. henana	2	392-484	2	47.5	2	94	4	163	48	0	1	50	1.07
		611-689	2	40	2	92	7	135	48	1	0	50	1.08
G. orientalis CHN	1	486-515	2	15	2	100	0	60	50	0	0	50	1
G. orientalis KR	No Repeats Found
G. pluvialis	1	351-390	17	2.3	18	86	4	55	50	0		50	1
Gryllotalpa sp.	No Repeats Found
G. unispina	No Repeats Found
CHN, China; KR, Korea.

## Sheet: Supplementary Table S6
Table S6: Nucleotide diversity (Pi), non-synonymous substitutions rates (Ka), synonymous sub-stitutions rates (Ks), Ka/Ks ratio and genetic distance of six species in Gryllotalpidae.
Genes	Pi	Ka	Ks	Ka/Ks	Genetic distance
atp6	0.15099	0.04647	0.48283	0.0962451	0.17597
atp8	0.24444	0.18794	0.47863	0.392662	0.33071
cox1	0.12955	0.01938	0.47784	0.0405575	0.14723
cox2	0.144	0.04341	0.48724	0.0890937	0.16717
cox3	0.1341	0.02907	0.48332	0.0601465	0.15357
cytb	0.16086	0.05366	0.51424	0.104348	0.18859
nad1	0.1294	0.05086	0.39259	0.12955	0.14633
nad2	0.23508	0.14294	0.53698	0.266192	0.30235
nad3	0.16959	0.07456	0.50406	0.147919	0.19992
nad4	0.14582	0.06967	0.4013	0.173611	0.17014
nad4L	0.13832	0.07059	0.38929	0.18133	0.16074
nad5	0.14704	0.07056	0.41367	0.170571	0.17163
nad6	0.19119	0.09928	0.51708	0.192001	0.24504

## Sheet: Supplementary Table S7
Table S7. The K2P genetic distance in Gryllotalpidae.
	G. henana	G. orientalis CHN	G. orientalis KR	G. pluvialis	Gryllotalpa sp.
G. henana
G. orientalis CHN	0.305
G. orientalis KR	0.321	0.145
G. pluvialis	0.3	0.097	0.143
Gryllotalpa sp.	0.316	0.143	0.134	0.139
G. unispina	0.311	0.137	0.138	0.132	0.022
CHN, China; KR, Korea.
